# Supplementary material for: Multi-omics analyses of tumor-associated immune-infiltrating cells with the novel immune checkpoint protein tyrosine phosphatase 1B (PTP1B) in extracellular matrix of brain-lower-grade-glioma (LGG) and uveal-melanoma (UVM)
Source: Front Immunol. 2022 Dec 22;13:1053856. doi: 10.3389/fimmu.2022.1053856 (PMC9815505; doi:10.3389/fimmu.2022.1053856)
Supplement: Supplementary Table 1 — GSEA report for high and low groups based on PTP1B expression [file Table_1.xls]

## Sheet: gsea_report_
Table S1, GSEA report for high and low groups based on PTP-1B expression
NAME	SIZE	ES	NES	NOM p-val	FDR q-val
KEGG_SMALL_CELL_LUNG_CANCER	84	-0.619501	-2.24728	0	0
KEGG_NEUROTROPHIN_SIGNALING_PATHWAY	126	-0.603619	-2.24116	0	0
KEGG_ACUTE_MYELOID_LEUKEMIA	57	-0.660537	-2.22706	0	0.000352941
KEGG_ENDOCYTOSIS	180	-0.585601	-2.22656	0	0.000264706
KEGG_CHEMOKINE_SIGNALING_PATHWAY	187	-0.594134	-2.2184	0	0.000441552
KEGG_B_CELL_RECEPTOR_SIGNALING_PATHWAY	75	-0.663551	-2.21572	0	0.00036796
KEGG_T_CELL_RECEPTOR_SIGNALING_PATHWAY	108	-0.642183	-2.19291	0	0.000315394
KEGG_PATHWAYS_IN_CANCER	325	-0.527718	-2.18914	0	0.00027597
KEGG_FC_GAMMA_R_MEDIATED_PHAGOCYTOSIS	96	-0.614228	-2.18527	0	0.000245307
KEGG_FC_EPSILON_RI_SIGNALING_PATHWAY	79	-0.588448	-2.18327	0	0.00033567
KEGG_ENDOMETRIAL_CANCER	52	-0.652706	-2.17588	0	0.000305154
KEGG_INSULIN_SIGNALING_PATHWAY	137	-0.547944	-2.16098	0	0.000279725
KEGG_ADHERENS_JUNCTION	73	-0.649261	-2.15873	0	0.000258207
KEGG_NATURAL_KILLER_CELL_MEDIATED_CYTOTOXICITY	132	-0.596716	-2.1586	0	0.000239764
KEGG_APOPTOSIS	87	-0.592528	-2.15034	0	0.000379755
KEGG_NON_SMALL_CELL_LUNG_CANCER	54	-0.633398	-2.13482	0	0.000614169
KEGG_GLIOMA	65	-0.592738	-2.12195	0	0.000714202
KEGG_COLORECTAL_CANCER	62	-0.604653	-2.11961	0	0.000674525
KEGG_ERBB_SIGNALING_PATHWAY	87	-0.580793	-2.11268	0	0.000875865
KEGG_JAK_STAT_SIGNALING_PATHWAY	155	-0.545608	-2.10051	0	0.000832072
KEGG_GNRH_SIGNALING_PATHWAY	101	-0.52908	-2.10042	0	0.00079245
KEGG_MAPK_SIGNALING_PATHWAY	267	-0.495815	-2.09832	0	0.000810975
KEGG_REGULATION_OF_ACTIN_CYTOSKELETON	212	-0.539225	-2.0968	0	0.000775715
KEGG_CHRONIC_MYELOID_LEUKEMIA	73	-0.616927	-2.09315	0	0.000743393
KEGG_PANCREATIC_CANCER	70	-0.601719	-2.08487	0	0.000867155
KEGG_VEGF_SIGNALING_PATHWAY	76	-0.530425	-2.07785	0	0.000894889
KEGG_PHOSPHATIDYLINOSITOL_SIGNALING_SYSTEM	76	-0.587498	-2.07469	0	0.000921151
KEGG_TOLL_LIKE_RECEPTOR_SIGNALING_PATHWAY	102	-0.580779	-2.06829	0	0.00100281
KEGG_LEUKOCYTE_TRANSENDOTHELIAL_MIGRATION	116	-0.571721	-2.06799	0	0.00101517
KEGG_NOD_LIKE_RECEPTOR_SIGNALING_PATHWAY	62	-0.629859	-2.06228	0	0.00116808
KEGG_AXON_GUIDANCE	129	-0.539605	-2.04682	0	0.00155184
KEGG_RENAL_CELL_CARCINOMA	70	-0.587172	-2.03843	0	0.00165409
KEGG_EPITHELIAL_CELL_SIGNALING_IN_HELICOBACTER_PYLORI_INFECTION	68	-0.554338	-2.00949	0	0.00279186
KEGG_INOSITOL_PHOSPHATE_METABOLISM	54	-0.591171	-1.99532	0	0.00295035
KEGG_VASCULAR_SMOOTH_MUSCLE_CONTRACTION	115	-0.512286	-1.99224	0	0.0029593
KEGG_PROSTATE_CANCER	89	-0.543585	-1.98764	0	0.00295751
KEGG_LONG_TERM_POTENTIATION	70	-0.517788	-1.97779	0	0.00325698
KEGG_MTOR_SIGNALING_PATHWAY	52	-0.548718	-1.93896	0	0.00567442
KEGG_TIGHT_JUNCTION	132	-0.499701	-1.90552	0	0.00796564
KEGG_ADIPOCYTOKINE_SIGNALING_PATHWAY	67	-0.509078	-1.90347	0	0.00783531
KEGG_TYPE_II_DIABETES_MELLITUS	47	-0.522531	-1.89951	0	0.00795791
KEGG_UBIQUITIN_MEDIATED_PROTEOLYSIS	134	-0.541483	-1.85497	0	0.0114932
KEGG_MELANOGENESIS	101	-0.459155	-1.8201	0	0.0143404
KEGG_CALCIUM_SIGNALING_PATHWAY	177	-0.424732	-1.80793	0	0.0147626
KEGG_BLADDER_CANCER	42	-0.523829	-1.79461	0	0.0162946
KEGG_GAP_JUNCTION	89	-0.497039	-1.86103	0.00189753	0.010924
KEGG_VASOPRESSIN_REGULATED_WATER_REABSORPTION	43	-0.562598	-1.82837	0.00190476	0.0140888
KEGG_FOCAL_ADHESION	199	-0.536604	-1.92231	0.00193424	0.00643672
KEGG_LEISHMANIA_INFECTION	70	-0.663671	-2.00224	0.00194932	0.0029157
KEGG_PRION_DISEASES	35	-0.545956	-1.74716	0.00194932	0.0232778
KEGG_PROGESTERONE_MEDIATED_OOCYTE_MATURATION	85	-0.539343	-1.93026	0.00195312	0.00622701
KEGG_CYTOKINE_CYTOKINE_RECEPTOR_INTERACTION	263	-0.481147	-1.82268	0.00195312	0.0147228
KEGG_WNT_SIGNALING_PATHWAY	150	-0.476577	-1.84892	0.0019802	0.0119846
KEGG_DORSO_VENTRAL_AXIS_FORMATION	24	-0.621694	-1.87186	0.00199601	0.0097375
KEGG_RIG_I_LIKE_RECEPTOR_SIGNALING_PATHWAY	71	-0.519265	-1.8772	0.00202429	0.0094078
KEGG_ALDOSTERONE_REGULATED_SODIUM_REABSORPTION	42	-0.529161	-1.8223	0.00203666	0.0146092
KEGG_GLYCEROPHOSPHOLIPID_METABOLISM	77	-0.435857	-1.71814	0.00207039	0.0288565
KEGG_LONG_TERM_DEPRESSION	70	-0.442441	-1.75227	0.00381679	0.0227364
KEGG_VIBRIO_CHOLERAE_INFECTION	54	-0.510354	-1.79164	0.00383877	0.0166933
KEGG_MELANOMA	71	-0.486595	-1.79032	0.00394477	0.0166677
KEGG_VIRAL_MYOCARDITIS	68	-0.596666	-1.88633	0.00398406	0.00882071
KEGG_LYSINE_DEGRADATION	44	-0.543716	-1.72214	0.00596422	0.0280538
KEGG_SNARE_INTERACTIONS_IN_VESICULAR_TRANSPORT	38	-0.555588	-1.82785	0.00760456	0.0140817
KEGG_CELL_ADHESION_MOLECULES_CAMS	131	-0.546175	-1.90666	0.00770713	0.00804583
KEGG_GLYCOSAMINOGLYCAN_BIOSYNTHESIS_HEPARAN_SULFATE	26	-0.571825	-1.81622	0.00772201	0.014701
KEGG_THYROID_CANCER	29	-0.574742	-1.76336	0.00772201	0.0209749
KEGG_CYTOSOLIC_DNA_SENSING_PATHWAY	55	-0.515281	-1.82082	0.008	0.0145536
KEGG_HYPERTROPHIC_CARDIOMYOPATHY_HCM	83	-0.47256	-1.73657	0.00943396	0.0255307
KEGG_LYSOSOME	121	-0.581749	-1.9618	0.00961539	0.00421385
KEGG_PATHOGENIC_ESCHERICHIA_COLI_INFECTION	55	-0.539452	-1.77045	0.00961539	0.020193
KEGG_DILATED_CARDIOMYOPATHY	90	-0.483436	-1.74952	0.00974659	0.0231308
KEGG_NOTCH_SIGNALING_PATHWAY	47	-0.571609	-1.81275	0.0102249	0.0145414
KEGG_ARRHYTHMOGENIC_RIGHT_VENTRICULAR_CARDIOMYOPATHY_ARVC	74	-0.496091	-1.75426	0.0116279	0.0226697
KEGG_OOCYTE_MEIOSIS	112	-0.483274	-1.73308	0.0134615	0.026096
KEGG_TGF_BETA_SIGNALING_PATHWAY	85	-0.439287	-1.60171	0.0134875	0.0615027
KEGG_ANTIGEN_PROCESSING_AND_PRESENTATION	81	-0.576725	-1.81386	0.0145833	0.0145685
KEGG_P53_SIGNALING_PATHWAY	68	-0.456951	-1.66384	0.0152672	0.0427343
KEGG_SULFUR_METABOLISM	13	-0.612355	-1.64455	0.0222222	0.0473749
KEGG_CIRCADIAN_RHYTHM_MAMMAL	12	-0.628558	-1.65046	0.0271318	0.0459416
KEGG_SPLICEOSOME	126	-0.572651	-1.66656	0.0318091	0.0431372
KEGG_BASAL_CELL_CARCINOMA	55	-0.433826	-1.52187	0.0321285	0.0886375
KEGG_NON_HOMOLOGOUS_END_JOINING	13	-0.631678	-1.62503	0.032381	0.0531618
KEGG_AMYOTROPHIC_LATERAL_SCLEROSIS_ALS	53	-0.421545	-1.52508	0.0369686	0.0880159
KEGG_HEMATOPOIETIC_CELL_LINEAGE	85	-0.528579	-1.69332	0.0380228	0.0349935
KEGG_CELL_CYCLE	124	-0.530049	-1.65854	0.0403071	0.0439621
KEGG_ECM_RECEPTOR_INTERACTION	84	-0.526544	-1.66411	0.0427184	0.0432484
KEGG_HEDGEHOG_SIGNALING_PATHWAY	56	-0.411849	-1.48648	0.0427184	0.105695
KEGG_ETHER_LIPID_METABOLISM	33	-0.430997	-1.49073	0.0440882	0.104512
KEGG_PRIMARY_IMMUNODEFICIENCY	35	-0.64667	-1.64175	0.0446247	0.0478077
KEGG_ABC_TRANSPORTERS	44	-0.433926	-1.53036	0.045082	0.0865133
KEGG_SPHINGOLIPID_METABOLISM	39	-0.481691	-1.58957	0.0479042	0.0656216
KEGG_RIBOSOME	86	0.91438	1.94693	0	0.0362974
KEGG_OXIDATIVE_PHOSPHORYLATION	116	0.591012	1.71582	0.0483193	0.174678
